# Supplementary material for: A Paternò–Büchi Reaction of Aromatics with Quinones under Visible Light Irradiation
Source: Molecules. 2024 Mar 28;29(7):1513. doi: 10.3390/molecules29071513 (PMC11013315; doi:10.3390/molecules29071513)
Supplement: Supplementary file 1 [file molecules-29-01513-s001.zip]

Archive with 1 entries (1 files):
- molecules-2906194-supplementary.pdf
